# Supplementary material for: Room Temperature NH3 Selective Gas Sensors Based on Double-Shell Hierarchical SnO2@polyaniline Composites
Source: Sensors (Basel). 2024 Mar 12;24(6):1824. doi: 10.3390/s24061824 (PMC10975220; doi:10.3390/s24061824)
Supplement: Supplementary file 1 [file sensors-24-01824-s001.zip]

Archive with 1 entries (1 files):
- sensors-2878523-supplementary.pdf
